# Supplementary material for: Association of UCP1 and UCP2 variants with diabetic retinopathy susceptibility in type-2 diabetes mellitus patients: a meta-analysis
Source: BMC Ophthalmol. 2021 Feb 12;21:81. doi: 10.1186/s12886-021-01838-1 (PMC7881628; doi:10.1186/s12886-021-01838-1)
Supplement: Supplementary file 1 — Additional file 1. [file 12886_2021_1838_MOESM1_ESM.xlsx]

## Sheet: Sheet1
		-3826A/G rs1800592
		Study ID	OR	LL	UL
T2DM	Chinese Han	Jin 2017	1	0.87	1.16
T2DM	Chinese Han	Jin 2020	0.99	0.76	1.27
T2DM	European	Montesanto 2018	0.84	0.55	1.29
T2DM	Chinese Han	Zhang 2014	1.18	0.97	1.44
T2DM	European	Zietz 2006	0.96	0.71	1.3
T1DM	European	Brondani 2012	1.52	1.05	2.21
T1DM	European	Rudofsky 2006	0.8	0.6	2.12
		-866G/A rs659366
		Study ID	OR	LL	UL
	Chinese Han	Jin 2017	1	0.86	1.16
	Chinese Han	Jin 2020	0.8	0.62	1.04
	European	Rudofsky 2007	1.04	0.78	1.4
	Chinese Han	Shen 2014	0.75	0.57	0.99
	Chinese Han	Zhou 2018	1.64	1.24	2.16

## Sheet: Sheet2
subgroup analyses
-3826A/G rs1800592
chinese Han	Study ID	OR	LL	UL
Chinese Han	Jin 2017	1	0.87	1.16
Chinese Han	Jin 2020	1.02	0.79	1.31
Chinese Han	Zhang 2014	1.18	0.97	1.44
European	Zietz 2006	0.96	0.71	1.3
European	Montesanto 2018	0.84	0.55	1.29
-866G/A rs659366
ethnicity	Study ID	OR	LL	UL
Chinese Han	Jin 2017	1	0.86	1.16
Chinese Han	Jin 2020	1.25	0.96	1.62
Chinese Han	Shen 2014	0.75	0.57	0.99
Chinese Han	Zhou 2018	1.64	1.24	2.16
European	Rudofsky 2007	1.04	0.78	1.4
