# Supplementary material for: Association of UCP1 and UCP2 variants with diabetic retinopathy susceptibility in type-2 diabetes mellitus patients: a meta-analysis
Source: BMC Ophthalmol. 2021 Feb 12;21:81. doi: 10.1186/s12886-021-01838-1 (PMC7881628; doi:10.1186/s12886-021-01838-1)
Supplement: Supplementary file 2 — Additional file 2. [file 12886_2021_1838_MOESM2_ESM.xlsx]

## Sheet: Sheet1
-3826A/G rs1800592
			case_GG	case_GA	case_AA	case_G	case_A	case_GG+GA	case_GA+AA		control_GG	control_GA	control_AA	control_G	control_A	control_GG+GA	control_GA+AA		allele model (G/A)
Chinese Han	DR (1386)	Jin 2017	140	251	139	531	529	391	390		338	669	338	1345	1345	1007	1007		homozygote model (GG/AA)
Chinese Han		Zhang 2014	122	217	105	461	427	339	322		79	161	94	319	349	240	255		heterozygote model (GA/AA)
European		Zietz 2006	8	72	114	88	300	80	186		15	117	183	147	483	132	300		dominant model (GG+GA/AA)
			case_GG	case_GA	case_AA	case_G	case_A	case_GG+GA	case_GA+AA		control_GG	control_GA	control_AA	control_G	control_A	control_GG+GA	control_GA+AA		recessive model (GG/GA+AA)
	NPDR	Zhang 2014	57	110	60	224	230	167	170		79	161	94	319	349	240	255
	NPDR	Zietz 2006	6	49	84	61	217	55	133		15	117	183	147	483	132	300
	PDR	Zhang 2014	65	107	45	237	197	172	152		79	161	94	319	349	240	255
	PDR	Zietz 2006	2	23	30	27	83	25	53		15	117	183	147	483	132	300
'-866G/A rs659366
			case_AA	case_AG	case_GG	case_A	case_G	case_AA+AG	case_AG+GG		control_AA	control_AG	control_GG	control_A	control_G	control_AA+AG	control_AG+GG		allele model (A/G)
Chinese Han	DR (1236)	Jin 2017	68	261	201	397	663	329	462		177	654	513	1008	1680	831	1167		homozygote model (AA/GG)
European		Rudofsky 2007	17	62	49	96	160	79	111		49	186	154	284	494	235	340		heterozygote model (AG/GG)
Chinese Han		Shen 2014	59	144	102	262	348	203	246		38	73	38	149	149	111	111		dominant model (AA+AG/GG)
Chinese Han		Zhou 2018	57	122	30	236	182	179	152		33	110	56	176	222	143	166		recessive model (AA/AG+GG)
			case_AA	case_AG	case_GG	case_A	case_G	case_AA+AG	case_AG+GG		control_AA	control_AG	control_GG	control_A	control_G	control_AA+AG	control_AG+GG
	NPDR	Shen 2014	23	54	25	100	104	77	79		38	73	38	149	149	111	111
	NPDR	Zhou 2018	25	61	6	111	73	86	67		33	110	56	176	222	143	166
	PDR	Crispim 2010	45	131	64	221	259	176	195		30	116	112	176	340	146	228
	PDR	Shen 2014	36	90	77	162	244	126	167		38	73	38	149	149	111	111
	PDR	Zhou 2018	32	61	24	125	109	93	85		33	110	56	176	222	143	166
