# Supplementary material for: Association of UCP1 and UCP2 variants with diabetic retinopathy susceptibility in type-2 diabetes mellitus patients: a meta-analysis
Source: BMC Ophthalmol. 2021 Feb 12;21:81. doi: 10.1186/s12886-021-01838-1 (PMC7881628; doi:10.1186/s12886-021-01838-1)
Supplement: Supplementary file 3 — Additional file 3. [file 12886_2021_1838_MOESM3_ESM.xlsx]

## Sheet: Sheet1
		Brondani 2012	Crispim 2010	Jin 2017	Rudofsky 2007	Rudofsky 2006	Shen 2014	Zhang 2014	Zhou 2018	Zietz 2006	Jin 2020	Montesanto 2018
Selection	case definition adequate	a	a	b	a	a	b	a	a	b	b	b
	Representativeness of the cases	b	b	a	a	b	b	a	b	b	b	a
	Selection of Controls	b	b	a	c	c	b	b	c	c	a	c
	Definition of Controls	a	a	a	a	a	a	a	b	b	a	b
Comparability	Comparability	a	ab	a	ab	ab	a	ab	ab	ab	ab	ab
Exposure	Ascertainment of exposure	a	a	a	a	a	a	a	a	a	a	a
	Same method of ascertainment for cases and controls	a	a	a	a	a	a	a	a	a	a	a
	Non-Response rate	a	a	a	a	a	a	a	a	a	a	a
	NOS	6	7	7	8	7	5	8	6	5	7	6
